# Supplementary material for: Discovery of Novel Coumarin Derivatives as Potential Dual Inhibitors against α-Glucosidase and α-Amylase for the Management of Post-Prandial Hyperglycemia via Molecular Modelling Approaches
Source: Molecules. 2022 Jun 17;27(12):3888. doi: 10.3390/molecules27123888 (PMC9227442; doi:10.3390/molecules27123888)
Supplement: Supplementary file 1 [file molecules-27-03888-s001.zip]

Archive with 1 entries (1 files):
- molecules-1749470-supplementary.pdf
